# Supplementary material for: Experience of Discrimination and Oral Health Self-Perception: A Cross-Sectional Study among Brazilian Adults
Source: Int J Environ Res Public Health. 2024 Jun 6;21(6):743. doi: 10.3390/ijerph21060743 (PMC11203647; doi:10.3390/ijerph21060743)
Supplement: Supplementary file 1 [file ijerph-21-00743-s001.zip]

Archive with 1 entries (1 files):
- ijerph-3024617-supplementary.pdf
